# Supplementary material for: Combination of Everolimus and Bortezomib Inhibits the Growth and Metastasis of Bone and Soft Tissue Sarcomas via JNK/p38/ERK MAPK and AKT Pathways
Source: Cancers (Basel). 2023 Apr 26;15(9):2468. doi: 10.3390/cancers15092468 (PMC10177427; doi:10.3390/cancers15092468)
Supplement: Supplementary file 1 [file cancers-15-02468-s001.zip]

Archive with 1 entries (1 files):
- cancers-2249367-supplementary.pdf
